# Supplementary material for: Synthesis, Biological Evaluation, and In Silico Characterization of Novel Imidazothiadiazole–Chalcone Hybrids as Multi-Target Enzyme Inhibitors
Source: Pharmaceuticals (Basel). 2025 Jun 26;18(7):962. doi: 10.3390/ph18070962 (PMC12300381; doi:10.3390/ph18070962)
Supplement: Supplementary file 1 [file pharmaceuticals-18-00962-s001.zip]

Archive with 1 entries (1 files):
- pharmaceuticals-3693438-supplementary-final.pdf
